# Supplementary material for: In Situ Holographic Monitoring of Stress Corrosion Dynamics of Alloy 625 in Cl− + S2O32− Solution
Source: Molecules. 2026 May 18;31(10):1716. doi: 10.3390/molecules31101716 (PMC13209969; doi:10.3390/molecules31101716)
Supplement: Supplementary file 1 [file molecules-31-01716-s001.zip]

Archive with 1 entries (1 files):
- molecules-4236071-supplementary.pdf
